# Supplementary material for: Improvement of Carbonyl Groups and Surface Defects in Carbon Nanotubes to Activate Peroxydisulfate for Tetracycline Degradation
Source: Nanomaterials (Basel). 2023 Jan 3;13(1):216. doi: 10.3390/nano13010216 (PMC9824654; doi:10.3390/nano13010216)
Supplement: Supplementary file 1 [file nanomaterials-13-00216-s001.zip]

Archive with 1 entries (1 files):
- nanomaterials-2109100-supplementary.pdf
